# Supplementary material for: DPA4 Suppresses Adventitious Root Formation via Transcriptional Regulation of CUC2 and ULT1, Decreasing Auxin Biosynthesis in Arabidopsis Leaf Explants
Source: Int J Mol Sci. 2025 Nov 24;26(23):11336. doi: 10.3390/ijms262311336 (PMC12692053; doi:10.3390/ijms262311336)
Supplement: Supplementary file 1 [file ijms-26-11336-s001.zip]

Archive with 1 entries (1 files):
- ijms-3934550-supplementary.pdf
